# Supplementary material for: A retinoid analogue, TTNPB, promotes clonal expansion of human pluripotent stem cells by upregulating CLDN2 and HoxA1
Source: Commun Biol. 2024 Feb 16;7:190. doi: 10.1038/s42003-024-05812-7 (PMC10873380; doi:10.1038/s42003-024-05812-7)
Supplement: Supplementary file 4 — Supplementary Data 1 [file 42003_2024_5812_MOESM4_ESM.xlsx]

## Sheet: Fig.1A
ESCs
	N=1	N=2	N=3	Ave	SD
Passaging density	67.4074	73.7037	77.4074	72.8395	5.0557
Clonal density	0.208333	0.416667	0.208333	0.277778	0.120281

## Sheet: Fig.1B
iPSCs
	N=1	N=2	N=3	Ave	SD
Passaging density	69.2593	78.8889	70	72.716	5.35865
Clonal density	0.208333	0.416667	0	0.208333	0.208333

## Sheet: Fig.1C
ESCs
Concentration	0.25	0.5	1	2
	8.54167	17.2917	12.9167	11.25
	7.70833	18.9583	11.6667	8.95833
	8.75	15	8.95833	10.2083
Average	8.33333	17.0833	11.1806	10.1389
SD	0.551198	1.98737	2.02344	1.14741

## Sheet: Fig.1D
iPSCs
Concentration	0.25	0.5	1	2
	9.16667	16.6667	13.125	15.4167
	10	14.375	11.25	12.0833
	7.5	14.7917	12.5	12.7083
Average	8.88889	15.2778	12.2917	13.4028
SD	1.27294	1.22072	0.954703	1.77185

## Sheet: Fig.1E
ESCs
Concentration	Y-27632	TTNPB	Y+T
	0.208333	1.875	14.5833
	0.208333	3.125	16.875
	0.416667	2.5	15
Average	0.277778	2.5	15.4861
SD	0.120281	0.625	1.22072

## Sheet: Fig.1F
iPSCs
Concentration	Y-27632	TTNPB	Y+T
	0.416667	2.29167	14.1667
	0	2.70833	16.875
	0.625	3.54167	15.2083
Average	0.347222	2.84722	15.4167
SD	0.318234	0.636469	1.36613

## Sheet: Fig.1G
ESCs
Concentration	1	2	3	4
	2.08333	2.70833	9.375	13.9583
	1.66667	3.33333	11.0417	15.8333
	2.70833	4.375	12.7083	15.2083
Average	2.15278	3.47222	11.0417	15
SD	0.524294	0.841969	1.66667	0.954703

## Sheet: Fig.1H
iPSCs
Concentration	1	2	3	4
	2.08333	2.70833	12.9167	16.875
	1.25	3.125	11.6667	13.5417
	1.875	2.5	12.5	16.25
Average	1.73611	2.77778	12.3611	15.5556
SD	0.43368	0.318234	0.636469	1.77185

## Sheet: Fig. 2A
hESC
Adhesion ratio after 24 h in adhrent culture
	N=1	N=2	N=3	Ave	SD
Y-27632	0.86	0.87	0.875	0.868333	0.00763763
TTNPB	1.1	1.2	1.15	1.15	0.05
Y+T	1.1	1.1	1.2	1.01833	0.071122

## Sheet: Fig. 2B
iPSC
Adhesion ratio after 24 h in adherent culture
	N=1	N=2	N=3	Ave	SD
Y-27632	0.715	0.72	0.605	0.68	0.065
TTNPB	0.85	0.88	0.785	0.838333	0.0485627
Y+T	0.89	0.855	0.795	0.846667	0.0480451

[truncated: 14 more sheets: Fig. 2C, Fig. 2D, Fig. 3A, Fig. 3B, Fig. 3C, Fig. 3D, Fig. 5A, Fig. 6E, Fig. 6F, Fig. 7E, Fig. 7F, Fig. 8A, Fig. 8B, Fig. 8C]
